# Supplementary material for: Systems Genetics of Optic Nerve Axon Necrosis During Glaucoma
Source: Front Genet. 2020 Feb 27;11:31. doi: 10.3389/fgene.2020.00031 (PMC7056908; doi:10.3389/fgene.2020.00031)
Supplement: Supplementary file 3 [file Table_1.xlsx]

## Sheet: Sheet1
Supplemental Table 1: Positional candidates in the chromosome 12 locus
Gene Symbol	Gene Description	Location (Chr)	Mb Start
Wdr25	WD repeat domain 25	12	108.894
Begain	brain-enriched guanylate kinase-associated	12	109.032
Dlk1	delta-like 1 homolog (Drosophila)	12	109.453
Meg3	maternally expressed 3	12	109.545
Mir770	microRNA 770 (Mir770), microRNA.	12	109.564
Mir673	microRNA 673 (Mir673), microRNA.	12	109.572
Mir493	microRNA 493 (Mir493), microRNA.	12	109.58
Mir337	microRNA 337 (Mir337), microRNA.	12	109.586
Mir3544	microRNA 3544 (Mir3544), microRNA.	12	109.586
Mir540	microRNA 540 (Mir540), microRNA.	12	109.586
Mir665	microRNA 665 (Mir665), microRNA.	12	109.586
Mir3070a	microRNA 3070a (Mir3070a), microRNA.	12	109.588
Mir3070b	microRNA 3070b (Mir3070b), microRNA.	12	109.589
Rtl1	retrotransposon-like 1	12	109.589
Mir431	microRNA 431 (Mir431), microRNA.	12	109.59
6430411K18Rik	RIKEN cDNA 6430411K18 gen	12	109.592
Mir434	microRNA 434 (Mir434), microRNA.	12	109.595
Mir432	microRNA 432 (Mir432), microRNA.	12	109.595
Mir136	microRNA 136 (Mir136), microRNA.	12	109.595
1110006E14Rik	RIKEN cDNA 1110006E14 gene	12	109.596
Rian	RNA imprinted and accumulated in nucleus	12	109.604
Mir341	microRNA 341 (Mir341), microRNA.	12	109.611
Mir1188	microRNA 1188 (Mir1188), microRNA.	12	109.612
Mir370	microRNA 370 (Mir370), microRNA.	12	109.618
AF357425	snoRNA AF357425	12	109.636
AF357426	snoRNA AF357426	12	109.643
C130089L09Rik	RIKEN cDNA C130089L09 gene	12	109.644
DQ267101	snoRNA DQ267101 (DQ267101), small nucleolar RNA.	12	109.65
AF357355	snoRNA AF357355 (AF357355), small nucleolar RNA.	12	109.655
DQ267102	snoRNA DQ267102 (DQ267102), small nucleolar RNA.	12	109.656
Mir882	microRNA 882 (Mir882), microRNA.	12	109.682
B830012L14Rik	RIKEN cDNA B830012L14 gene	12	109.7
Mir379	microRNA 379 (Mir379), microRNA.	12	109.709
Mir411	microRNA 411 (Mir411), microRNA.	12	109.71
Mir299a	microRNA 299a (Mir299a), microRNA.	12	109.711
Mir299b	microRNA 299b (Mir299b), microRNA.	12	109.711
Mir380	microRNA 380 (Mir380), microRNA.	12	109.712
Mir1197	microRNA 1197 (Mir1197), microRNA.	12	109.712
Mir323	microRNA 323 (Mir323), microRNA.	12	109.713
Mir758	microRNA 758 (Mir758), microRNA.	12	109.713
Mir329	microRNA 329 (Mir329), microRNA.	12	109.713
Mir494	microRNA 494 (Mir494), microRNA.	12	109.715
Mir679	microRNA 679 (Mir679), microRNA.	12	109.716
Mir1193	microRNA 1193 (Mir1193), microRNA.	12	109.716
Mir666	microRNA 666 (Mir666), microRNA.	12	109.717
Mir543	microRNA 543 (Mir543), microRNA.	12	109.717
Mir495	microRNA 495 (Mir495), microRNA.	12	109.719
Mir667	microRNA 667 (Mir667), microRNA.	12	109.72
Mir376c	microRNA 376c (Mir376c), microRNA.	12	109.723
Mir654	microRNA 654 (Mir654), microRNA.	12	109.723
Mir376b	microRNA 376b (Mir376b), microRNA.	12	109.723
Mir376a	microRNA 376a (Mir376a), microRNA.	12	109.724
Mir300	microRNA 300 (Mir300), microRNA.	12	109.724
Mir381	microRNA 381 (Mir381), microRNA.	12	109.727
Mir487b	microRNA 487b (Mir487b), microRNA.	12	109.727
Mir539	microRNA 539 (Mir539), microRNA.	12	109.728
Mir544	microRNA 544 (Mir544), microRNA.	12	109.729
Mir382	microRNA 382 (Mir382), microRNA.	12	109.734
Mir134	microRNA 134 (Mir134), microRNA.	12	109.734
Mir668	microRNA 668 (Mir668), microRNA.	12	109.735
Mirg	miRNA containing gene (Mirg), long non-coding RNA.	12	109.735
Mir485	microRNA 485 (Mir485), microRNA.	12	109.735
Mir453	microRNA 453 (Mir453), microRNA.	12	109.736
Mir154	microRNA 154 (Mir154), microRNA.	12	109.738
Mir496a	microRNA 496a (Mir496a), microRNA.	12	109.739
Mir377	microRNA 377 (Mir377), microRNA.	12	109.741
Mir541	microRNA 541 (Mir541), microRNA.	12	109.742
Mir409	microRNA 409 (Mir409), microRNA.	12	109.743
Mir412	microRNA 412 (Mir412), microRNA.	12	109.743
Mir369	microRNA 369 (Mir369), microRNA.	12	109.743
Mir410	microRNA 410 (Mir410), microRNA.	12	109.744
Mir3072	microRNA 3072 (Mir3072), microRNA.	12	109.748
4930511J24Rik	RIKEN cDNA 4930511J24 gene	12	109.912
3110009F21Rik	RIKEN cDNA 3110009F21 gene	12	110.152
4930425K24Rik	RIKEN cDNA 4930425K24 gene	12	110.236
Dio3os	deiodinase, iodothyronine type III, opposite strand	12	110.275
Mir1247	microRNA 1247 (Mir1247), microRNA.	12	110.278
Dio3	deiodinase, iodothyronine type III	12	110.279
9430099N05Rik	RIKEN cDNA 9430099N05 gene	12	110.471
Ppp2r5c	protein phosphatase 2, regulatory subunit B', gamma	12	110.486
AK012478	11 days embryo whole body cDNA, RIKEN full-length enriched library, clone:2700063L20 product:RIKEN cDNA 2700063L20 gene, full insert sequence.	12	110.57
9430024F10Rik	RIKEN cDNA 9430024F10 gene	12	110.591
B930059L03Rik	RIKEN cDNA B930059L03 gene	12	110.591
Dync1h1	dynein cytoplasmic 1 heavy chain 1	12	110.601
1700001K19Rik	RIKEN cDNA 1700001K19 gene	12	110.668
Hsp90aa1	heat shock protein 90, alpha (cytosolic), class A member 1	12	110.691
RP23-285D3.2	heat shock protein 1, alpha pseudogene	12	110.693
4932703K07Rik	RIKEN cDNA 4932703K07 gene	12	110.696
4930421J07Rik	RIKEN cDNA 4930421J07 gene	12	110.737
AK076722	adult male testis cDNA, RIKEN full-length enriched library, clone:4930421F12 product:hypothetical protein, full insert sequence.	12	110.737
Wdr20a	WD repeat domain 20a	12	110.738
Wdr20	WD repeat domain 20 (Wdr20), mRNA.	12	110.738
2900016J10Rik	RIKEN cDNA 2900016J10 gene	12	110.799
Rage	renal tumor antigen	12	110.808
Mok	MOK protein kinase (Mok), mRNA.	12	110.808
4921507G05Rik	RIKEN cDNA 4921507G05 gene	12	110.841
AK015341	adult male testis cDNA, RIKEN full-length enriched library, clone:4930439F07 product:unclassifiable, full insert sequence.	12	110.841
Zfp839	zinc finger protein 839 (Zfp839), transcript variant 2, mRNA.	12	110.85
2810455K09Rik	RIKEN cDNA 2810455K09 gene	12	110.85
Cinp	cyclin-dependent kinase 2 interacting protein (Cinp), transcript variant 1, mRNA.	12	110.873
2810452K22Rik	RIKEN cDNA 2810452K22 gene	12	110.873
4930573I19Rik	RIKEN cDNA 4930573I19 gene	12	110.889
Tecpr2	tectonin beta-propeller repeat containing 2 (Tecpr2), transcript variant 3, mRNA.	12	110.889
Ankrd9	ankyrin repeat domain 9	12	110.975
6030440G07Rik	RIKEN cDNA 6030440G07 gene	12	110.994
Rcor1	REST corepressor 1	12	111.04
4930595D18Rik	RIKEN cDNA 4930595D18 gene	12	111.16
Traf3	TNF receptor-associated factor 3	12	111.166
Amn	amnionless	12	111.271
A230087F16Rik	RIKEN cDNA A230087F16 gene	12	111.285
AK039023	adult male hypothalamus cDNA, RIKEN full-length enriched library, clone:A230087F16 product:inferred: KIAA1124 protein {Homo sapiens}, full insert sequence.	12	111.285
Cdc42bpb	CDC42 binding protein kinase beta	12	111.293
A230065H16Rik	RIKEN cDNA A230065H16 gene	12	111.407
1200009I06Rik	RIKEN cDNA 1200009I06 gene	12	111.417
Exoc3l4	exocyst complex component 3-like 4 (Exoc3l4), transcript variant 1, mRNA.	12	111.417
Tnfaip2	tumor necrosis factor, alpha-induced protein 2	12	111.443
AK080484	7 days neonate cerebellum cDNA, RIKEN full-length enriched library, clone:A730046I10 product:tumor necrosis factor, alpha-induced protein 2, full insert sequence.	12	111.45
Gm266	predicted gene 266	12	111.485
Eif5	eukaryotic translation initiation factor 5	12	111.538
Snora28	small nucleolar RNA, H/ACA box 28 (Snora28), small nucleolar RNA.	12	111.541
AK148849	2 days neonate sympathetic ganglion cDNA, RIKEN full-length enriched library, clone:7120454N13 product:protein phosphatase 1, regulatory (inhibitor) subunit 13B, full insert sequence.	12	111.571
2810029C07Rik	RIKEN cDNA 2810029C07 gene (2810029C07Rik), long non-coding RNA.	12	111.572
Mark3	MAP/microtubule affinity regulating kinase 3	12	111.575
Ckb	creatine kinase, brain	12	111.669
6720458F09Rik	RIKEN cDNA 6720458F09 gene	12	111.678
Trmt61a	tRNA methyltransferase 61A (Trmt61a), transcript variant 2, mRNA.	12	111.678
Bag5	BCL2-associated athanogene 5	12	111.709
AK006963	adult male testis cDNA, RIKEN full-length enriched library, clone:1700081D05 product:weakly similar to hypothetical protein APE1215 [Aeropyrum pernix], full insert sequence.	12	111.713
Apopt1	apoptogenic, mitochondrial 1 (Apopt1), transcript variant 1, mRNA.	12	111.713
2810002N01Rik	RIKEN cDNA 2810002N01 gene	12	111.713
Klc1	kinesin light chain 1	12	111.759
Xrcc3	X-ray repair complementing defective repair in Chinese hamster cells 3	12	111.803
Zfyve21	zinc finger, FYVE domain containing 21	12	111.814
Ppp1r13b	protein phosphatase 1, regulatory (inhibitor) subunit 13B	12	111.828
AK028908	10 days neonate skin cDNA, RIKEN full-length enriched library, clone:4732469E12 product:unclassifiable, full insert sequence.	12	111.887
5033406O09Rik	RIKEN cDNA 5033406O09 gene	12	111.942
2010107E04Rik	RIKEN cDNA 2010107E04 gene	12	111.961
Tdrd9	tudor domain containing 9	12	111.972
BC048943	cDNA sequence BC048943	12	111.979
Rd3l	retinal degeneration 3-like (Rd3l), mRNA.	12	111.979
A530050D06Rik	RIKEN cDNA A530050D06 gene	12	112.107
Aspg	asparaginase (Aspg), mRNA.	12	112.107
Mir3073a	microRNA 3073a (Mir3073a), microRNA.	12	112.109
Mir3073b	microRNA 3073b (Mir3073b), microRNA.	12	112.109
Mir203	microRNA 203 (Mir203), microRNA.	12	112.131
Kif26a	kinesin family member 26A	12	112.146
BC115444	cDNA clone IMAGE:40099547.	12	112.151
6530406A20Rik	RIKEN cDNA 6530406A20 gene	12	112.165
AK054515	2 days pregnant adult female ovary cDNA, RIKEN full-length enriched library, clone:E330035G20 product:unclassifiable, full insert sequence.	12	112.392
E330035G20Rik	RIKEN cDNA E330035G20 gene	12	112.393
A730018C14Rik	RIKEN cDNA A730018C14 gene (A730018C14Rik), long non-coding RNA.	12	112.411
B020018J22Rik	Riken cDNA B020018J22 gene	12	112.428
A530016L24Rik	RIKEN cDNA A530016L24 gene	12	112.489
Igh-1a	immunoglobulin heavy chain 1a (serum IgG2a)	12	112.497
Tmem179	transmembrane protein 179	12	112.5
Ighg	Immunoglobulin heavy chain (gamma polypeptide)	12	112.516
