# Supplementary material for: Systems Genetics of Optic Nerve Axon Necrosis During Glaucoma
Source: Front Genet. 2020 Feb 27;11:31. doi: 10.3389/fgene.2020.00031 (PMC7056908; doi:10.3389/fgene.2020.00031)
Supplement: Supplementary file 4 [file Table_2.xlsx]

## Sheet: Sheet1
Supplemental Table 2: Cis-modulated positional candidates in the retina and/or eye
Gene Symbol	Probe set ID	Gene Description	Location (Chr, Mb)	Mean Expr	Max LRS	Max LRS Location (Chr: Mb)
Wdr25	ILMN_2727299	WD repeat domain 25	Chr12: 109.028087	7.67161	26.5063	Chr12: 111.141712
Rian	1452899_at	RNA imprinted and accumulated in nucleus	Chr12: 109.661129	7.40646	23.3942	Chr12: 109.796848
1700001K19Rik	1422722_at	RIKEN cDNA 1700001K19 gene	Chr12: 110.668462	6.53364	34.5131	Chr12: 111.179654
Traf3	1418587_at	Tnf receptor-associated factor 3 (CD40 receptor-associated factor 1)	Chr12: 111.266604	10.3667	13.8544	Chr12: 110.7492
Cdc42bpb	ILMN_1228212	Cdc42 binding protein kinase beta	Chr12: 111.293707	6.84078	34.092	Chr12: 111.179654
Eif5	1415723_at	eukaryotic translation initiation factor 5	Chr12: 111.546047	11.9754	26.6296	Chr12: 111.179654
Eif5	ILMN_3151345	eukaryotic translation initiation factor 5	Chr12: 111.546402	14.3279	31.4019	Chr12: 112.507215
6720458F09Rik	ILMN_2614853	RIKEN cDNA 6720458F09 gene	Chr12: 111.683823	10.3786	80.9975	Chr12: 111.179654
Bag5	1441673_at	BCL2-associated athanogene 5	Chr12: 111.707663	7.79268	67.3432	Chr12: 111.179654
Bag5	ILMN_2698967	BCL2-associated athanogene 5	Chr12: 111.709749	6.91942	94.7147	Chr12: 111.179654
Apopt1	ILMN_2547762	apoptogenic protein 1 mitochondrial	Chr12: 111.713516	8.17937	60.1801	Chr12: 111.179654
Apopt1	1429248_at	apoptogenic protein 1 mitochondrial	Chr12: 111.730039	10.3016	43.6375	Chr12: 111.179654
Klc1	ILMN_2605756	kinesin light chain 1	Chr12: 111.794622	13.1955	119.711	Chr12: 111.179654
Xrcc3	ILMN_2496421	X-ray repair complementing defective repair in Chinese hamster cells 3	Chr12: 111.803404	8.07297	58.0985	Chr12: 111.179654
Ppp1r13b	ILMN_2967455	protein phosphatase 1, regulatory (inhibitor) subunit 13B	Chr12: 111.828847	10.45	129.717	Chr12: 111.179654
Ppp1r13b	1442956_at	protein phosphatase 1, regulatory (inhibitor) subunit 13B	Chr12: 111.852473	6.68433	107.464	Chr12: 111.179654
Rd3l	ILMN_2673745	retinal degeneration 3-like	Chr12: 111.979386	13.5285	72.0961	Chr12: 111.179654
A530050D06Rik	1435036_at	RIKEN cDNA A530050D06 gene	Chr12: 112.12699	6.11308	12.5773	Chr12: 111.179654
A530016L24Rik	1451606_at	RIKEN cDNA A530016L24 gene	Chr12: 112.498657	6.0059	28.6529	Chr12: 111.179654
Tmem179	ILMN_2645133	transmembrane protein 179	Chr12: 112.500491	10.3574	76.3272	Chr12: 111.179654
