# Supplementary material for: Systems Genetics of Optic Nerve Axon Necrosis During Glaucoma
Source: Front Genet. 2020 Feb 27;11:31. doi: 10.3389/fgene.2020.00031 (PMC7056908; doi:10.3389/fgene.2020.00031)
Supplement: Supplementary file 5 [file Table_3.xlsx]

## Sheet: Sheet1
Supplemental Table 3: List of shared genes among the top 2000 correlates of IOP in the whole eye and retina databases
Gene Symbol	Gene Description	Location (Chr and Mb)
Hipk2	homeodomain interacting protein kinase 2	Chr6: 38.818031
BC043301	cDNA sequence BC043301	Chr7: 43.575038
Gdap1	ganglioside-induced differentiation-associated-protein 1	Chr1: 17.158656
Impdh2	inosine 5'-phosphate dehydrogenase 2	Chr8: 100.031932
Samd4	sterile alpha domain containing 4	Chr14: 47.101935
Dlst	dihydrolipoamide S-succinyltransferase (E2 component of 2-oxo-glutarate complex)	Chr12: 85.133835
5730410I19Rik	RIKEN cDNA 5730410I19 gene	Chr12: 102.777430
Ptprd	protein tyrosine phosphatase, receptor type, D	Chr4: 77.548425
Ralgps2	Ral GEF with PH domain and SH3 binding motif 2	Chr1: 156.809117
Pgd	phosphogluconate dehydrogenase	Chr4: 149.150055
Brd4	bromodomain containing 4	Chr17: 32.197495
Tmem70	transmembrane protein 70	Chr1: 16.677977
Akap11	A kinase (PRKA) anchor protein 11	Chr14: 78.492641
Flot2	flotillin 2	Chr11: 78.060371
Sepn1	selenoprotein N, 1	Chr4: 134.537988
Pde10a	phosphodiesterase 10A	Chr17: 8.982153
Eif2ak1	eukaryotic translation initiation factor 2 alpha kinase 1	Chr5: 143.902468
Add1	adducin 1 (alpha)	Chr5: 34.632008
Prpf8	pre-mRNA processing factor 8	Chr11: 75.509139
Deaf1	deformed epidermal autoregulatory factor 1 (Drosophila)	Chr7: 141.297504
Sept6	septin 6	ChrX: 36.912591
Ddx24	DEAD (Asp-Glu-Ala-Asp) box polypeptide 24	Chr12: 103.408159
Cdkal1	CDK5 regulatory subunit associated protein 1-like 1 (threonylcarbamoyladenosine tRNA methylthiotransferase)	Chr8: 69.237055
Lsamp	limbic system-associated membrane protein	Chr16: 41.889070
Tpmt	thiopurine methyltransferase	Chr13: 47.025399
Eml5	echinoderm microtubule associated protein like 5	Chr12: 98.881978
Syt1	synaptotagmin 1 (synaptic vesicle calcium sensor)	Chr10: 109.010838
Swap70	SWAP complex protein	Chr7: 110.283149
Ub1cp1	ubiquitin-like domain containing CTD phosphatase 1	Chr11: 44.454819
Nrcam	neuron-glia-CAM-related cell adhesion molecule	Chr12: 44.545202
Dcun1d2	DCN1, defective in cullin neddylation 1, domain containing 2 (S. cerevisiae)	Chr11: 36.750447
Ugcg	UDP-glucose ceramide glucosyltransferase	Chr4: 59.222382
Eef1a2	eukaryotic translation elongation factor 1 alpha 2	Chr2: 181.147808
Ly96	lymphocyte antigen 96	Chr1: 16.709488
Smurf2	SMAD specific E3 ubiquitin protein ligase 2	Chr11: 106.820453
Ppp1r9a	protein phosphatase 1, regulatory (inhibitor) subunit 9A (neural tissue-specific F-actin binding protein, neurabin I)	Chr6: 5.121242
Camk2g	calcium/calmodulin-dependent protein kinase II gamma	Chr14: 20.754701
Sgcb	sarcoglycan, beta (43kDa dystrophin-associated glycoprotein)	Chr5: 73.635333
Ccnd1	cyclin D1	Chr7: 144.931214
Hmgcs2	3-hydroxy-3-methylglutaryl-Coenzyme A synthase 2, mitochondrial	Chr3: 98.310661
Psip1	PC4 and SFRS1 interacting protein 1	Chr4: 83.455994
Diexf	digestive organ expansion factor	Chr1: 193.104618
Rictor	RPTOR independent companion of MTOR, complex 2	Chr15: 6.758390
Jade1	jade family PHD finger 1	Chr3: 41.616573
Pdcd6ip	programmed cell death 6 interacting protein	Chr9: 113.656031
1810030O07Rik	RIKEN cDNA 1810030O07 gene	ChrX: 12.655181
Fastkd1	FAST kinase domains 1	Chr2: 69.709793
Vapb	vesicle-associated membrane protein, associated protein B and C	Chr2: 173.784084
1810020G14Rik	RIKEN cDNA 1810020G14 gene	Chr12: 109.941036
Fgf1	fibroblast growth factor 1	Chr18: 38.847085
Add3	adducin 3 (gamma)	Chr5: 53.404311
Enpp2	ectonucleotide pyrophosphatase/phosphodiesterase 2	Chr15: 54.877870
Pbrm1	polybromo 1	Chr14: 31.119830
Rad9	RAD9 homolog (S. pombe)	Chr19: 4.196225
Cd200r1	CD200 receptor 1	Chr16: 44.513877
Hcls1	hematopoietic cell specific Lyn substrate 1	Chr16: 36.962805
Entpd4	ectonucleoside triphosphate diphosphohydrolase 4	Chr14: 69.585134
