# Supplementary material for: Systems Genetics of Optic Nerve Axon Necrosis During Glaucoma
Source: Front Genet. 2020 Feb 27;11:31. doi: 10.3389/fgene.2020.00031 (PMC7056908; doi:10.3389/fgene.2020.00031)
Supplement: Supplementary file 6 [file Table_4.xlsx]

## Sheet: Sheet1
Supplemental Table 4: List of shared genes among the top 2000 correlates of IOP in the whole eye databases
Gene Symbol	Gene Descirption	Location (Chr and Mb)
Mtdh	metadherin (astrocyte elevated gene 1)	Chr15: 34.117879
Pold3	polymerase (DNA-directed), delta 3, accessory subunit	Chr7: 100.083503
Dpp6	dipeptidylpeptidase 6	Chr5: 27.099879
Acad9	acyl-Coenzyme A dehydrogenase family, member 9	Chr3: 36.091338
Tomm7	translocase of outer mitochondrial membrane 7 homolog (yeast)	Chr5: 23.844053
Kcnn4	potassium intermediate/small conductance calcium-activated channel, subfamily N, member 4	Chr7: 24.382199
Tmem9b	transmembrane 9 domain family, member B	Chr7: 109.735916
Rbbp4	retinoblastoma binding protein 4	Chr4: 129.309542
Usp47	ubiquitin specific protease 47	Chr7: 112.110024
Prkar2a	protein kinase, cAMP dependent regulatory, type II alpha	Chr9: 108.747438
9430038I01Rik	RIKEN cDNA 9430038I01	ChrX: 79.616804
BC043301	cDNA sequence BC043301	Chr7: 43.575008
1500011L16Rik	RIKEN cDNA 1500011K16 gene	Chr4: 155.717388
6820402O20Rik	RIKEN cDNA 6820402O20 gene	Chr2: 156.304703
Cxxc5	CXXC finger 5	Chr18: 35.859214
Prkag1	protein kinase, AMP-activated, gamma 1 non-catalytic subunit	Chr15: 98.812814
Ambra1	Autophagy/beclin 1 regulator 1	Chr2: 91.910603
Vps41	vacuolar protein sorting 41 (yeast)	Chr13: 18.832256
Gab1	growth factor receptor bound protein 2-associated protein 1, adapter signaling protein (EGFR and insulin receptor associated)	Chr8: 80.763796
3010027A04Rik	RIKEN cDNA 3010027A04 gene	Chr8: 122.893556
Gtpbp2	GTP binding protein 2	Chr17: 46.169243
Pak1ip1	PAK1 interacting protein 1	Chr13: 41.008015
Son	Son cell proliferation protein	Chr16: 91.647942
Rab5b	RAB5B, member RAS oncogene family	Chr10: 128.681837
Ttll1	tubulin tyrosine ligase-like 1	Chr15: 83.489466
Tcfap2a	transcription factor AP-2, alpha	Chr13: 40.715687
Ptprs	protein tyrosine phosphatase, receptor type, S	Chr17: 56.430558
Sart1	squamous cell carcinoma antigen recognized by T-cells 1	Chr19: 5.380081
Zfp386	zinc finger protein 386 (Kruppel-like)	Chr12: 116.059259
Tcof1	Treacher Collins Franceschetti syndrome 1, homolog	Chr18: 60.816403
D230046B21Rik	ESTs	Chr6: 12.063154
D1Ertd251e	DNA segment, Chr 1, ERATO Doi 251, expressed	Chr1: 166.394419
9030624J02Rik	RIKEN cDNA 9030624J02 gene	Chr7: 118.842424
Ppp6r3	protein phosphatase 6, regulatory subunit 3	Chr19: 3.511048
Tpmt	thiopurine methyltransferase	Chr13: 47.024106
Camta1	calmodulin binding transcription activator 1	Chr4: 151.742075
Dock5	dedicator of cytokinesis 5	Chr14: 67.753613
2610031L17Rik	RIKEN cDNA 2610031L17 gene	Chr2: 181.655494
Atrx	alpha thalassemia/mental retardation syndrome X-linked	ChrX: 105.873466
Ptprd	protein tyrosine phosphatase, receptor type, D	Chr4: 76.318460
Map3k7	mitogen activated protein kinase kinase kinase 7	Chr4: 32.020836
Vamp3	vesicle-associated membrane protein 3 (cellubrevin)	Chr4: 151.047411
Zcchc24	zinc finger CCHC domain-containing protein 24	Chr14: 25.712913
Ube2i	ubiquitin-conjugating enzyme E2I	Chr17: 25.260723
BC042698	cDNA sequence BC042698 in DENN/MADD domain containing 1B	Chr1: 138.971274
Col3a1	procollagen, type 3, alpha 1 (Ehlers-Danlos syndrome types IV, aortic and arterial aneurysms)	Chr1: 45.347755
C16orf33	U11/U12 snRNP 25K protein (U11/U12 snRNP 25K protein minus-99 protein)	Chr11: 32.207009
5830461H18Rik	RIKEN cDNA 5830461H18 gene	Chr14: 120.479156
Pogz	pogo transposable element with ZNF domain	Chr3: 94.883016
Pappa	pregnancy-associated plasma protein A	Chr4: 65.340710
Srprb	signal recognition particle receptor, B subunit	Chr9: 103.188047
ENSMUSG00000072792	Predicted gene, ENSMUSG00000072792	Chr12: 117.144645
Sdha	succinate dehydrogenase complex, subunit A, flavoprotein (Fp), complex 2	Chr13: 74.336448
Pdir	protein disulfide isomerase-related	Chr19: 18.930663
Klhdc2	kelch domain containing 2	Chr12: 69.310297
5430427O21Rik	RIKEN cDNA 5430427O21 gene	Chr5: 88.384955
Kcnip2	Kv channel-interacting protein 2	Chr19: 45.792393
Rer1	RER1 retention in endoplasmic reticulum 1 homolog (S. cerevisiae)	Chr4: 155.074112
2610207F23Rik	RIKEN cDNA 2610207F23 gene	Chr3: 41.673438
Nsd1	nuclear receptor-binding SET-domain protein 1 (histone-lysine N-methyltransferase, H3 lysine-36 and H4 lysine-20 specific, Sotos syndrome and Weaver syndrome)	Chr13: 55.287768
Fgf1	fibroblast growth factor 1	Chr18: 38.846692
Immp2l	inner mitochondrial membrane peptidase 2-like (S. cerevisiae)	Chr12: 41.954980
Sltm	SAFB-like, transcription modulator (modulator of estrogen induced transcription)	Chr9: 70.573809
H13	histocompatibility 13	Chr2: 152.708086
Kcnq2	potassium voltage-gated channel, subfamily Q, member 2 (M channel component, benign familial neonatal convulsion, epilepsy)	Chr2: 181.096490
Atp6ap2	ATPase, H+ transporting, lysosomal accessory protein 2	ChrX: 12.616598
Pstpip2	proline-serine-threonine phosphatase-interacting protein 2	--
Txnrd2	thioredoxin reductase 2	Chr16: 18.437639
Gpr12	G-protein coupled receptor 12	Chr5: 146.582814
Ubap1	ubiquitin-associated protein 1	Chr4: 41.388096
A930021C24Rik	RIKEN cDNA A930021C24	Chr13: 104.845982
Tmed10p	transmembrane emp24-like trafficking protein 10 (putative pseudo gene in human)	Chr13: 35.990227
Oraov1	oral cancer overexpressed 1	Chr7: 144.920540
Lrp4	low density lipoprotein receptor-related protein 4	Chr2: 91.513309
Elmo1	engulfment and cell motility 1, ced-12 homolog (C. elegans)	Chr13: 20.572406
Ncbp2	nuclear cap binding protein subunit 2	Chr16: 31.956322
Cdc42bpg	CDC42 binding protein kinase gamma (DMPK-like)	Chr19: 6.325119
Pecam1	platelet/endothelial cell adhesion molecule 1	Chr11: 106.667372
4933409L06Rik	RIKEN cDNA 4933409L06 gene	Chr1: 155.944099
Kpna3	karyopherin (importin) alpha 3	Chr14: 61.366315
Ide	insulin degrading enzyme	Chr19: 37.309811
Ndrg1	N-myc downstream regulated gene 1 (hereditary motor and sensory neuropathy-Lom)	Chr15: 66.930570
Myh11	myosin, heavy polypeptide 11, smooth muscle	Chr16: 14.194951
Tbl1x	transducin (beta)-like 1 X-linked	ChrX: 77.660790
Slc25a29	solute carrier family 25 (mitochondrial carrier, palmitoylcarnitine transporter), member 29	Chr12: 108.826174
Rprd1b	regulation of nuclear pre-mRNA domain-containing	Chr2: 158.075783
Ahcyl2	S-adenosylhomocysteine hydrolase-like 2	Chr6: 29.770044
Sdf4	stromal cell derived factor 4	Chr4: 156.010353
D430028G21Rik	ESTs	Chr11: 46.973569
Gdap10	ganglioside-induced differentiation-associated-protein 10	Chr14: 4.807053
Ogfrl1	opioid growth factor receptor-like 1	Chr1: 23.369762
Pard3	Partitioning defective 3 (cell adhesion, tight junction associated)	Chr8: 127.401485
Abcf2	ATP-binding cassette, sub-family F (GCN20), member 2	Chr5: 24.565714
Rabl5	RAB, member of RAS oncogene family-like 5	Chr5: 136.914808
Taf4b	TAF4B RNA polymerase II, TATA box binding protein (TBP)-associated factor	Chr18: 14.899063
Ppcdc	phosphopantothenoylcysteine decarboxylase	Chr9: 57.414094
Rraga	Ras-related GTP binding A	Chr4: 86.576646
Kcnd3	potassium voltage-gated channel, Shal-related family, member 3	Chr3: 105.442758
Rbm6	RNA binding motif protein 6	Chr9: 107.823630
Plxnc1	plexin C1	Chr10: 94.792271
